# Supplementary material for: ACOT1-specific expression modulates metabolic reprogramming in diabetic cardiomyopathy: The role of SREBP1c lactylation in CD36-mediated lipotoxicity
Source: Am Heart J Plus. 2026 Jun 6;67:100809. doi: 10.1016/j.ahjo.2026.100809 (PMC13260214; doi:10.1016/j.ahjo.2026.100809)
Supplement: Supplementary Table S1 — Longitudinal metabolic, functional, and histopathological parameters in HFD/STZ-induced DCM mice during natural disease progression.(n = 5) [file mmc5.xlsx]

## Sheet: Sheet1
Table S1. Longitudinal metabolic, functional, and histopathological parameters in HFD/STZ-induced DCM mice during natural disease progression.(n=5)
Parameter	week16	week17	week18	week19	week20	week21	week22	Early compensated(Wk 16-18)	Decompensated(Wk 19-22)	P value (early vs. decompensated)
Myocardial lactate (µmol/g)	2.91±0.125	2.832±0.122	2.926±0.099	6.29±0.163	6.448±0.241	6.908±0.262	6.376±0.243	2.889±0.063	6.506±0.119	<0.001
Serum lactate (mmol/L)	1.658±0.113	1.424±0.067	1.618±0.109	4.12±0.481	4.804±0.273	5.266±0.306	6.1±0.237	1.567±0.059	4.73±0.232	<0.001
Serum free fatty acids (mmol/L)	1.018±0.067	0.918±0.031	0.994±0.06	0.948±0.057	0.984±0.036	0.988±0.062	1.052±0.033	0.977±0.032	0.973±0.029	ns
Serum triglyceride (mg/dL)	3.128±0.134	3.17±0.183	2.748±0.14	3.106±0.036	3.254±0.231	3.054±0.134	2.872±0.18	3.015±0.097	3.138±0.086	ns
EF (%)	68.2±1.908	67±2.739	65.6±2.581	66.6±1.913	66.2±1.685	67.4±2.462	64.4±1.913	66.933±1.333	66.733±1.102	ns
FS (%)	34.6±0.927	33.8±0.663	33.6±0.678	34.6±0.812	34±0.707	35.4±0.812	34.6±1.03	34±0.425	35±0.444	ns
LVIDd (mm)	3.32±0.049	3.2±0	3.22±0.037	3.22±0.037	3.88±0.136	3.82±0.177	3.74±0.154	3.247±0.024	3.64±0.106	ns
Fibrosis area (% of LV)	2.3±0.032	3.72±0.037	4.06±0.04	3.76±0.051	4.84±0.15	4.2±0.173	5.96±0.129	3.36±0.205	4.267±0.139	ns
Data presentation: Mean ± SEM; n = 5 mice per time point, each time point representing independently sacrificed animals. All data were obtained from untreated HFD/STZ-induced DCM mice monitored for natural disease progression, without AAV intervention.
Staging criteria:
Early compensated stage (Weeks 16–18): modest lactate levels, preserved cardiac function (EF > 60%), minimal fibrosis.
Decompensated stage (Weeks 19–22): defined by a sharp lactate surge at the week 18–19 transition (myocardial lactate: 2.93 → 6.29 µmol/g; serum lactate: 1.62 → 4.12 mmol/L; both P < 0.001 by one-way ANOVA with Tukey post-hoc test), with sustained hyperlactatemia throughout weeks 19–22. Notably, EF and FS remained statistically unchanged between stages, while LVIDd and fibrosis area showed signifi…
Statistics: Comparisons between early (n = 15) and decompensated (n = 20) stages were performed by unpaired two-tailed Student's *t*-test. Normality was assessed by Shapiro-Wilk test. Exact P values are provided; "ns" denotes P ≥ 0.05.
Abbreviations: DCM, diabetic cardiomyopathy; EF, ejection fraction; FFA, free fatty acids; FS, fractional shortening; HFD, high-fat diet; LV, left ventricle; LVIDd, left ventricular internal diameter at end-diastole; STZ, streptozotocin; TG, triglyceride.
