# Supplementary material for: ACOT1-specific expression modulates metabolic reprogramming in diabetic cardiomyopathy: The role of SREBP1c lactylation in CD36-mediated lipotoxicity
Source: Am Heart J Plus. 2026 Jun 6;67:100809. doi: 10.1016/j.ahjo.2026.100809 (PMC13260214; doi:10.1016/j.ahjo.2026.100809)
Supplement: Supplementary Table S2 — Primer sequences used for qRT-PCR. [file mmc6.xlsx]

## Sheet: Sheet1
Gene	Species	Forward primer (5'→3')	Reverse primer (5'→3')	Amplicon size (bp)	Annealing temp (°C)
Acot1	Mouse	AAGAAGCCGTGAACTACCTGCG	TGTGATGCCCTTCAGGAAGGAG	141	60°C
SREBP-1c	Mouse	CAGACATTCTACTTGGGCAAGA	TCAGCAGACAACAGTTCAGAGT	213	60°C
Col1a1	Mouse	CCTCAGGGTATTGCTGGACAAC	CAGAAGGACCTTGTTTGCCAGG	109	60°C
Col3a1	Mouse	GACCAAAAGGTGATGCTGGACAG	CAAGACCTCGTGCTCCAGTTAG	94	60°C
Tgfβ	Mouse	AAGCCTGGAGATTTGTTGTACTT	AGGTGCCTGAAGGAGTTTCTGC	189	60°C
Ctgf	Mouse	TGCGAAGCTGACCTGGAGGAAA	CCGCAGAACTTAGCCCTGTATG	152	60°C
Nppa	Mouse	TACAGTGCGGTGTCCAACACAG	TGCTTCCTCAGTCTGCTCACTC	111	60°C
Nppb	Mouse	TCCTAGCCAGTCTCCAGAGCAA	GGTCCTTCAAGAGCTGTCTCTG	103	60°C
Myh7	Mouse	GCTGGAAGATGAGTGCTCAGAG	TCCAAACCAGCCATCTCCTCTG	133	60°C
Acta1	Mouse	CACCATCGGCAATGAGCGTTT	AAGAGGCGTCTCCGGGCAAC	136	60°C
CD36	Mouse	TGATTCTGCTGCACGAGGAGAAT	CATTCTGCCATGAGAATGCCTCC	145	60°C
